# Supplementary material for: Visualizing group II intron dynamics between the first and second steps of splicing
Source: Nat Commun. 2020 Jun 5;11:2837. doi: 10.1038/s41467-020-16741-4 (PMC7275048; doi:10.1038/s41467-020-16741-4)
Supplement: Supplementary file 6 — Source Data [file 41467_2020_16741_MOESM6_ESM.zip]

Archive with 1 entries (1 files):
- Source Data.xlsx
