# Supplementary material for: Visualizing group II intron dynamics between the first and second steps of splicing
Source: Nat Commun. 2020 Jun 5;11:2837. doi: 10.1038/s41467-020-16741-4 (PMC7275048; doi:10.1038/s41467-020-16741-4)
Supplement: Supplementary file 6 — Source Data [file 41467_2020_16741_MOESM6_ESM.zip › Source Data.xlsx]

## Sheet: Figure 1bc and Table S2
Figure 1bc and Table S2	Raw splicing gels for group II intron wt and A-, G-, and U-mutants.
	WT
	A-mutant
	G-mutant
	U-mutant
